# Supplementary material for: SCS3 and YFT2 Link Transcription of Phospholipid Biosynthetic Genes to ER Stress and the UPR
Source: PLoS Genet. 2012 Aug 23;8(8):e1002890. doi: 10.1371/journal.pgen.1002890 (PMC3426550; doi:10.1371/journal.pgen.1002890)
Supplement: Table S2 — GOSlim Component Analysis of SCS3 and YFT2 Gene Interactions. (XLS) [file pgen.1002890.s010.xls]

## Sheet: Sheet1
GOID	GO term	Frequency of SCS3+YFT2 Interactions in the Stringent Set	Genome Frequency	p value	Gene(s)
5737	cytoplasm	389 out of 636 genes, 61.2%	3771 of 6309 genes, 59.8%		DRS2,FRT2,ERP1,ACH1,FUS3,RPL19B,YBL055C,BNA4,CHS3,ETR1,CSG2,CST26,FMP23,YRO2,GRS1,PTC4,TBS1,IFA38,CSH1,SMY2,RPS9B,YBR241C,TAE1,SHM1,YPT10,REI1,RER1,ADY2,ADP1,FEN1,SED4,PTC1,RPS29B,VAM6,RPP1A,YDL124W,RBS1,UFD2,ACK1,FMP45,OST4,PHO13,GAL3,DET1,TPS2,PPH3,SWI5,HMO1,SDH4,EBS1,CRF1,MNN10,RMD5,HSP78,CCC2,GLO2,BSC2,PHM6,DPL1,SUR2,GIC2,SWA2,YDR333C,TRP4,YDR357C,GGA1,YPR1,YDR370C,CTS2,VPS74,BCS1,RGA2,ARO10,…
5634	nucleus	189 out of 636 genes, 29.7%	2046 of 6309 genes, 32.4%		SAW1,OAF1,FUS3,RKM3,HMT1,RDH54,TEC1,TBS1,ISW1,RIF1,SGF29,BUD31,CSM1,NHP10,PTC1,BRE1,YDL124W,LYS21,MSH5,UFD2,PHO13,GAL3,DET1,PPH3,RRP8,MSH6,SWI5,ARG82,HMO1,CRF1,HTA1,MET32,CHL4,SWM1,HRQ1,SWR1,TRP4,YPR1,XRS2,VPS74,MUS81,YDR391C,SXM1,HPT1,ECM11,PLM2,IES5,SWI4,SCS2,RTR1,SPT2,YER163C,DMC1,IES1,HAC1,SWP82,YBP2,SGF73,AFT1,DBP3,YGL082W,MAD1,MMS2,LIF1,YGL157W,SUT1,RAD54,YRB30,CUP2,MIG2,KIP3,HAP2,RTF1,PEF1…
16020	membrane	132 out of 636 genes, 20.8%	1130 of 6309 genes, 17.9%	0.006	BNA4,CHS3,CSG2,BAP2,IFA38,SMY2,YBR241C,ADY2,ADP1,FEN1,SED4,YDL012C,VAM6,FMP45,OST4,PST1,SDH4,CCC2,DON1,SUR2,GIC2,SWA2,VPS74,BCS1,ATO3,YDR387C,SBH2,ISC1,FCY2,FCY22,SCS2,FTR1,PET122,BEM2,ADK2,PUG1,FAB1,CWH41,HNM1,GUP1,MAD1,PEX14,AMS1,AIM14,SIP2,YPT32,VAM7,MDM34,ZRT1,MSP1,VMA21,VOA1,AZR1,PHB2,COQ6,OPI1,MUP3,ARN1,YHR140W,ATG7,SSP1,SEC28,ICE2,AYR1,GUT2,YIL166C,APS3,CIS3,ELO1,PTK2,SFC1,VPS24,LST4,SAC1,…
5739	mitochondrion	110 out of 636 genes, 17.3%	1109 of 6309 genes, 17.6%	0.04	ERP1,ACH1,FUS3,BNA4,ETR1,FMP23,YRO2,GRS1,TBS1,SHM1,ADY2,ACK1,FMP45,TPS2,SDH4,HSP78,BCS1,ATO3,ISC1,ZRG8,CEM1,RPS24A,YER140W,PET122,BEM2,ADK2,PDA1,RPO41,FAB1,PUS2,FMP37,YGL085W,GCN1,YPT32,NCS6,MDM34,NIF3,MSP1,FMP48,PHB2,COQ6,YGR287C,YLF2,HTD2,PTC7,ATG7,PTH1,AYR1,GUT2,CYC1,NTA1,OPI3,SFC1,APN1,SAC1,TOF2,IRS4,YKR023W,BCH2,OAF3,PAM17,YKR070W,MMM1,CSF1,UPS2,MMR1,UPS1,GUF1,NUP2,YLR346C,MDM30,ARC18,CSR1,C…
5575	cellular component unknown	81 out of 636 genes, 12.7%	796 of 6309 genes, 12.6%	0.05	YAL037W,PAU8,SEF1,POA1,YBR074W,RRT2,SLM6,YCR007C,MRK1,YDR179W-A,MTH1,YDR282C,YDR286C,INM2,RTT103,YDR319C,OPI7,YDR374C,DIT2,YDR506C,YDR541C,YFR018C,YFR039C,IRC6,IRC7,YGL081W,RCK1,YGL159W,YGL176C,SDT1,PAU11,YGR053C,YGR201C,ETP1,ECM12,THR1,YHR138C,YHR210C,YIL014C-A,YIL152W,YIL165C,YIR016W,DAL2,YJL049W,YJL160C,YJL163C,HAL5,YJL193W,YJL206C,YJL216C,HUL4,YJR061W,ACF4,ABM1,YJR124C,VPS70,YKL107W,PTK1,GLG1…
5783	endoplasmic reticulum	52 out of 636 genes, 8.2%	366 of 6309 genes, 5.8%	0.002	FRT2,CSG2,IFA38,SMY2,ADP1,FEN1,SED4,OST4,DPL1,SUR2,SWA2,SBH2,ISC1,SCS2,ERJ5,CWH41,GUP1,ORM1,VMA21,VOA1,CHO2,OPI1,YKE4,KRE27,TED1,ICE2,AYR1,CIS3,SOP4,OPI3,SAC1,YSR3,MMM1,ERG3,ERF2,HMG2,UBX2,MSC1,PKR1,SCJ1,SCS7,YIP3,EOS1,ALG9,COS10,MDM12,SEY1,LCB4,ALE1,DGK1,TYW1,VPS4
12505	endomembrane system	42 out of 636 genes, 6.6%	321 of 6309 genes, 5.1%	0.014	CSG2,SMY2,FEN1,SED4,CSM1,OST4,CCC2,SUR2,SWA2,SBH2,SCS2,CWH41,MAD1,VMA21,VOA1,OPI1,PTC7,SEC28,ICE2,LST4,SAC1,GMH1,UIP5,MLP1,MMM1,RIC1,ERF2,CHS5,NUP2,HMG2,UBX2,SRC1,NUP188,PML39,PKR1,EOS1,ASI2,COS10,MDM12,DGK1,ARL3,YPR174C
5840	ribosome	41 out of 636 genes, 6.4%	350 of 6309 genes, 5.5%	0.014	RPL19B,RPS9B,REI1,RPS29B,RPP1A,EFT2,RPL37B,RPL34A,RPS24A,AIM14,GCN1,YGR287C,RPS27B,YHR113W,RPL43B,RPS4A,RPL14A,YKL222C,RPS0B,RPL22A,RPL37A,RPS28B,GUF1,RPS29A,RPL6B,RPS18B,RPS1B,PML39,RPS10B,TMA23,JJJ1,RPS19B,RPS19A,EFT1,ALE1,RPS30B,RPL33B,RPS10A,RPL20B,SYH1,RPL43A
5694	chromosome	41 out of 636 genes, 6.4%	337 of 6309 genes, 5.3%	0.06	RIF1,CSM1,NHP10,BRE1,HMO1,CRF1,HTA1,CHL4,SWR1,PLM2,SWI4,DMC1,IES1,YBP2,MAD1,LIF1,BUB1,HOS4,MCM22,ASH1,SET3,NUP2,SWC7,CST9,YOX1,CAC2,RCO1,CTF18,SAP30,HDA1,HHF2,PHO23,SIN3,HTZ1,MSH2,BUB3,IES4,REC8,RLF2,EAF3,HDA3
5886	plasma membrane	35 out of 636 genes, 5.5%	281 of 6309 genes, 4.5%	0.06	BAP2,ADY2,YDL012C,PST1,GIC2,ATO3,FCY2,FTR1,BEM2,PUG1,HNM1,GUP1,SIP2,ZRT1,AZR1,ARN1,CIS3,PTK2,FRE2,TRK2,PTR2,PSR1,PSR2,YEH2,SST2,GIS4,PPZ1,BUL1,SLM2,RAS2,YCK2,HOL1,LCB4,TCO89,SRO7
5740	mitochondrial envelope	35 out of 636 genes, 5.5%	312 of 6309 genes, 4.9%	0.006	BNA4,SDH4,BCS1,ISC1,PET122,ADK2,YPT32,MDM34,MSP1,PHB2,COQ6,AYR1,GUT2,CYC1,SFC1,SAC1,PAM17,MMM1,UPS2,MMR1,UPS1,UBX2,CYB2,YMR166C,TOM7,PSD1,MDM12,EMI5,LPE10,PDH1,ATP20,YME1,YPR098C,TAZ1,NCA2
5794	Golgi apparatus	28 out of 636 genes, 4.4%	182 of 6309 genes, 2.9%	0.006	DRS2,RER1,MNN10,CCC2,GGA1,VPS74,KRE2,YIP5,YPT32,SEC28,KTR7,VPS53,YUR1,RCY1,SAC1,VPS51,BCH2,GMH1,RIC1,CHS5,KTR5,COG6,YIP3,KEX2,KTR1,LCB4,SNC2,ARL3
30427	site of polarized growth	23 out of 636 genes, 3.6%	221 of 6309 genes, 3.5%		FUS3,CHS3,BEM1,GIC2,RGA2,ZRG8,SCS2,UBP5,BEM2,PEF1,TWF1,DBF2,CIS3,RCY1,MMR1,BUD6,CHS5,VRP1,AIP1,YCK2,BNI4,WSC3,YPL066W
5624	membrane fraction	21 out of 636 genes, 3.3%	196 of 6309 genes, 3.1%		KTR3,ADY2,YDL124W,FMP45,IPT1,YGL082W,SOP4,PEX1,PTR2,CSR1,ATG23,IMD3,MSC1,PAH1,RAS2,YCK2,PEX6,YNR066C,WSC3,LCB4,ALE1
5773	vacuole	19 out of 636 genes, 3%	208 of 6309 genes, 3.3%		CSH1,YBR241C,VAM6,PHM6,FAB1,AMS1,VAM7,VOA1,CPS1,YJR054W,LAP4,MEH1,YNL058C,YNL217W,YNL305C,VNX1,CPR8,VPH1,TCO89
5856	cytoskeleton	18 out of 636 genes, 2.8%	207 of 6309 genes, 3.3%		DON1,GIC2,RGA2,SPO74,KIP3,TWF1,DBF2,ARP1,YAP1801,MHP1,BFA1,MLP1,BUD6,VRP1,ARC18,AIP1,BNI4,YPR174C
5933	cellular bud	18 out of 636 genes, 2.8%	177 of 6309 genes, 2.8%		CHS3,YRO2,BEM1,GIC2,RGA2,ZRG8,SCS2,UBP5,BEM2,PEF1,DBF2,CIS3,ASH1,MMR1,VRP1,YCK2,BNI4,YPL066W
16023	cytoplasmic membrane-bounded vesicle	15 out of 636 genes, 2.4%	105 of 6309 genes, 1.7%		ERP1,CHS3,RER1,CCC2,SCY1,CPD1,ARN1,SEC28,VPS53,LST4,VPS51,BCH2,CHS5,YIP3,SNC2
5730	nucleolus	13 out of 636 genes, 2.0%	310 of 6309 genes, 4.9%		CSM1,RRP8,HMO1,DBP3,SSF1,RPA34,TOF2,FPR3,TMA23,NOP12,RRP6,BUD21,ULS1
5938	cell cortex	11 out of 636 genes, 1.7%	118 of 6309 genes, 1.9%		FMP45,GIC2,RGA2,BEM2,TWF1,ARP1,YAP1801,BUD6,VRP1,AIP1,BNI4
5618	cell wall	11 out of 636 genes, 1.7%	98 of 6309 genes, 1.6%		PHO5,PST1,EXG2,PRY3,CIS3,FLO10,PAU23,CCW14,SUN4,HPF1,YOR214C
5777	peroxisome	7 out of 636 genes, 1.1%	62 of 6309 genes, 1%		NPY1,PEX14,PEX18,PEX1,CAT2,PEX6,DCI1
5815	microtubule organizing center	7 out of 636 genes, 1.1%	71 of 6309 genes, 1.1%		SPO74,DBF2,ARP1,BFA1,MLP1,BUD6,YPR174C
5576	extracellular region	2 out of 636 genes, 0.3%	26 of 6309 genes, 0.4%		CIS3,HPF1
GOID	GO term	Frequency of SCS3-specific Interactions in the Stringent Set	Genome Frequency	p values	Gene(s)
5737	cytoplasm	156 out of 257 genes, 60.7%	3771 of 6309 genes, 59.8%		DRS2,FRT2,ERP1,ACH1,YBL055C,BNA4,CST26,FMP23,GRS1,PTC4,TBS1,YBR241C,YPT10,RER1,FEN1,SED4,PTC1,VAM6,RBS1,UFD2,ACK1,FMP45,PHO13,PPH3,SUR2,GIC2,SWA2,YDR333C,YAT2,UBP3,PET122,YER163C,ADK2,FAB1,YBP2,PYC1,NPY1,YGL079W,FMP37,YGL082W,SCY1,GUP1,YGL085W,MMS2,PEX14,YGL157W,AIM14,YIP5,ARO8,SIP2,YPT32,NCS6,NIF3,MSP1,ORM1,FMP48,PEF1,PPT1,PHB2,PHO81,YGR287C,OPI1,PIH1,YHR112C,PEX18,ATG7,ICE2,GUT2,RTT101,LSM1,CPS…
5634	nucleus	70 out of 257 genes, 27.2%	2046 of 6309 genes, 32.4%		SAW1,HMT1,TEC1,TBS1,CSM1,PTC1,UFD2,PHO13,PPH3,MSH6,SWR1,ECM11,YER163C,DMC1,HAC1,SWP82,YBP2,SGF73,DBP3,YGL082W,MAD1,MMS2,LIF1,YGL157W,SUT1,RAD54,MIG2,KIP3,PEF1,PPT1,PHO81,OPI1,PIH1,IRE1,THP2,HOS4,RTT101,RPA34,HIR3,KTI12,APN1,DOA1,YRA2,TOF2,SET3,DAL80,YKR043C,OAF3,MLP1,BAS1,RIC1,IOC2,REX3,IKI3,SWC7,SRC1,CTF18,AIP1,HHF2,LAP2,EAF7,ASI2,HCH1,PUS4,BUD17,COS10,HTZ1,HAL9,MSH2,REC8
16020	membrane	58 out of 257 genes, 22.6%	1130 of 6309 genes, 17.9%		BNA4,BAP2,YBR241C,FEN1,SED4,VAM6,FMP45,SUR2,GIC2,SWA2,FTR1,PET122,ADK2,PUG1,FAB1,HNM1,GUP1,MAD1,PEX14,AIM14,SIP2,YPT32,MSP1,AZR1,PHB2,OPI1,YHR140W,ATG7,SSP1,ICE2,GUT2,YIL166C,ELO1,SFC1,VPS24,SAC1,FRE2,GMH1,TRK2,PAM17,PTR2,YKR106W,YEH2,RIC1,MMR1,ERF2,CHS5,SST2,UBX2,PKR1,TOM7,RAS2,ASI2,PSD1,YTP1,ATG2,YNR062C,LCB4
5739	mitochondrion	47 out of 257 genes, 18.3%	1109 of 6309 genes, 17.6%	0.06	ERP1,ACH1,BNA4,FMP23,GRS1,TBS1,ACK1,FMP45,PET122,ADK2,FAB1,FMP37,YGL085W,YPT32,NCS6,NIF3,MSP1,FMP48,PHB2,YGR287C,ATG7,GUT2,NTA1,SFC1,APN1,SAC1,TOF2,YKR023W,OAF3,PAM17,YKR070W,MMR1,YLR346C,CCW14,UBX2,CAT2,CYB2,MSC1,CTF18,PFK2,TOM7,AIM37,PSD1,PUS4,HAL9,MCT1,SYH1
5575	cellular component unknown	39 out of 257 genes, 15.2%	796 of 6309 genes, 12.6%	0.033	SEF1,POA1,YBR074W,MRK1,YDR179W-A,YDR319C,YDR506C,YDR541C,YFR039C,RCK1,YGL159W,YGL176C,YGR053C,ETP1,ECM12,YIL152W,YIR016W,YJL049W,YJL160C,HAL5,YJL193W,YJL206C,YJL216C,ABM1,YJR124C,VPS70,YKL107W,GLG1,KNS1,ATG10,YLR012C,MSC3,YLR460C,YMR181C,YNL050C,YNR025C,YOL036W,HMS1,WHI2
5783	endoplasmic reticulum	23 out of 257 genes, 8.9%	366 of 6309 genes, 5.8%	0.01	FRT2,FEN1,SED4,SUR2,SWA2,GUP1,ORM1,OPI1,ICE2,SAC1,YSR3,ERG3,ERF2,UBX2,MSC1,PKR1,SCJ1,YIP3,ALG9,COS10,SEY1,LCB4,ALE1
12505	endomembrane system	19 out of 257 genes, 7.4%	321 of 6309 genes, 5.1%	0.03	FEN1,SED4,CSM1,SUR2,SWA2,MAD1,OPI1,ICE2,SAC1,GMH1,MLP1,RIC1,ERF2,CHS5,UBX2,SRC1,PKR1,ASI2,COS10
5886	plasma membrane	15 out of 257 genes, 5.8%	281 of 6309 genes, 4.5%	0.06	BAP2,GIC2,FTR1,PUG1,HNM1,GUP1,SIP2,AZR1,FRE2,TRK2,PTR2,YEH2,SST2,RAS2,LCB4
5740	mitochondrial envelope	15 out of 257 genes, 5.8%	312 of 6309 genes, 4.9%	0.09	BNA4,PET122,ADK2,YPT32,MSP1,PHB2,GUT2,SFC1,SAC1,PAM17,MMR1,UBX2,CYB2,TOM7,PSD1
5694	chromosome	14 out of 257 genes, 5.4%	337 of 6309 genes, 5.3%	0.11	CSM1,SWR1,DMC1,YBP2,MAD1,LIF1,HOS4,SET3,SWC7,CTF18,HHF2,HTZ1,MSH2,REC8
5794	Golgi apparatus	12 out of 257 genes, 4.7%	182 of 6309 genes, 2.9%	0.033	DRS2,RER1,YIP5,YPT32,RCY1,SAC1,GMH1,RIC1,CHS5,YIP3,LCB4,SNC2
5624	membrane fraction	11 out of 257 genes, 4.3%	196 of 6309 genes, 3.1%		FMP45,IPT1,YGL082W,PEX1,PTR2,ATG23,IMD3,MSC1,RAS2,LCB4,ALE1
30427	site of polarized growth	9 out of 257 genes, 3.5%	221 of 6309 genes, 3.5%		GIC2,UBP5,PEF1,RCY1,MMR1,BUD6,CHS5,AIP1,YPL066W
5840	ribosome	8 out of 257 genes, 3.1%	350 of 6309 genes, 5.5%		AIM14,YGR287C,YKL222C,RPL6B,RPS19A,ALE1,RPL20B,SYH1
5773	vacuole	8 out of 257 genes, 3.1%	208 of 6309 genes, 3.3%		YBR241C,VAM6,FAB1,CPS1,YNL058C,YNL305C,VNX1,CPR8
5856	cytoskeleton	7 out of 257 genes, 2.7%	207 of 6309 genes, 3.3%		GIC2,KIP3,MHP1,BFA1,MLP1,BUD6,AIP1
16023	cytoplasmic membrane-bounded vesicle	6 out of 257 genes, 2.3%	105 of 6309 genes, 1.7%		ERP1,RER1,SCY1,CHS5,YIP3,SNC2
5777	peroxisome	5 out of 257 genes, 1.9%	62 of 6309 genes, 1%		NPY1,PEX14,PEX18,PEX1,CAT2
5933	cellular bud	5 out of 257 genes, 1.9%	177 of 6309 genes, 2.8%		GIC2,UBP5,PEF1,MMR1,YPL066W
5938	cell cortex	4 out of 257 genes, 1.6%	118 of 6309 genes, 1.9%		FMP45,GIC2,BUD6,AIP1
5730	nucleolus	4 out of 257 genes, 1.6%	310 of 6309 genes, 4.9%		CSM1,DBP3,RPA34,TOF2
5815	microtubule organizing center	3 out of 257 genes, 1.2%	71 of 6309 genes, 1.1%		BFA1,MLP1,BUD6
5618	cell wall	3 out of 257 genes, 1.2%	98 of 6309 genes, 1.6%		PRY3,FLO10,CCW14
GOID	GO term	Frequency of YFT2-specific Interactions in the Stringent Set	Genome Frequency	p value	Gene(s)
5737	cytoplasm	43 out of 81 genes, 53.1%	3771 of 6309 genes, 59.8%		CSG2,TAE1,RMD5,HSP78,CCC2,BSC2,PHM6,DPL1,TRP4,YDR357C,GGA1,YPR1,YDR370C,CTS2,VPS74,BCS1,ARO10,ATO3,EFT2,YDR391C,HPT1,RPL34A,MDM34,AYR1,APS3,PTK2,DPH2,ALY1,AIM31,YMR166C,YNL217W,BNI4,RPS19B,SOL1,KTR1,ULS1,LPE10,PPQ1,ATP20,YME1,SRO7,NCA2,YPR174C
5634	nucleus	25 out of 81 genes, 30.9%	2046 of 6309 genes, 32.4%		RKM3,RIF1,LYS21,ARG82,MET32,CHL4,SWM1,HRQ1,TRP4,YPR1,XRS2,VPS74,MUS81,YDR391C,SXM1,HPT1,IES5,MET18,PTK2,NUP188,SOL1,AZF1,ULS1,EAF3,YPR174C
16020	membrane	23 out of 81 genes, 28.4%	1130 of 6309 genes, 17.9%		CSG2,CCC2,VPS74,BCS1,ATO3,YDR387C,FCY2,FCY22,MDM34,ZRT1,AYR1,APS3,PTK2,GIS4,NUP188,YMR166C,SLM2,YCK2,LPE10,ATP20,YME1,SRO7,NCA2
5739	mitochondrion	12 out of 81 genes, 14.8%	1109 of 6309 genes, 17.6%	0.1	HSP78,BCS1,ATO3,MDM34,AYR1,AIM31,YMR166C,ULS1,LPE10,ATP20,YME1,NCA2
5575	cellular component unknown	11 out of 81 genes, 13.6%	796 of 6309 genes, 12.6%	0.12	MTH1,YDR282C,YDR286C,INM2,RTT103,OPI7,YDR374C,DIT2,PTK1,YLR049C,YOL073C
5886	plasma membrane	8 out of 81 genes, 9.9%	281 of 6309 genes, 4.5%	0.018	ATO3,FCY2,ZRT1,PTK2,GIS4,SLM2,YCK2,SRO7
5740	mitochondrial envelope	8 out of 81 genes, 9.9%	312 of 6309 genes, 4.9%	0.028	BCS1,MDM34,AYR1,YMR166C,LPE10,ATP20,YME1,NCA2
5794	Golgi apparatus	4 out of 81 genes, 4.9%	182 of 6309 genes, 2.9%	0.12	CCC2,GGA1,VPS74,KTR1
12505	endomembrane system	4 out of 81 genes, 4.9%	321 of 6309 genes, 5.1%		CSG2,CCC2,NUP188,YPR174C
5840	ribosome	3 out of 81 genes, 3.7%	350 of 6309 genes, 5.5%		EFT2,RPL34A,RPS19B
5783	endoplasmic reticulum	3 out of 81 genes, 3.7%	366 of 6309 genes, 5.8%		CSG2,DPL1,AYR1
30427	site of polarized growth	3 out of 81 genes, 3.7%	221 of 6309 genes, 3.5%		BEM1,YCK2,BNI4
5933	cellular bud	3 out of 81 genes, 3.7%	177 of 6309 genes, 2.8%		BEM1,YCK2,BNI4
5694	chromosome	3 out of 81 genes, 3.7%	337 of 6309 genes, 5.3%		RIF1,CHL4,EAF3
5856	cytoskeleton	2 out of 81 genes, 2.5%	207 of 6309 genes, 3.3%		BNI4,YPR174C
5773	vacuole	2 out of 81 genes, 2.5%	208 of 6309 genes, 3.3%		PHM6,YNL217W
5618	cell wall	2 out of 81 genes, 2.5%	98 of 6309 genes, 1.6%		EXG2,HPF1
5938	cell cortex	1 out of 81 genes, 1.2%	118 of 6309 genes, 1.9%		BNI4
5815	microtubule organizing center	1 out of 81 genes, 1.2%	71 of 6309 genes, 1.1%		YPR174C
16023	cytoplasmic membrane-bounded vesicle	1 out of 81 genes, 1.2%	105 of 6309 genes, 1.7%		CCC2
5730	nucleolus	1 out of 81 genes, 1.2%	310 of 6309 genes, 4.9%		ULS1
5624	membrane fraction	1 out of 81 genes, 1.2%	196 of 6309 genes, 3.1%		YCK2
5576	extracellular region	1 out of 81 genes, 1.2%	26 of 6309 genes, 0.4%		HPF1
